# Supplementary material for: Study on Thermal Stability, Phase Transition Characteristics, and Pyrolysis Product Distributions of Long-Chain n-Alkanes (C12–C15)
Source: Molecules. 2026 Jul 1;31(13):2291. doi: 10.3390/molecules31132291 (PMC13362720; doi:10.3390/molecules31132291)
Supplement: Supplementary file 1 [file molecules-31-02291-s001.zip]

Archive with 1 entries (1 files):
- molecules-4310028-supplementary.pdf
